# Supplementary material for: Adsorption Performance for Reactive Blue 221 Dye of β-Chitosan/Polyamine Functionalized Graphene Oxide Hybrid Adsorbent with High Acid–Alkali Resistance Stability in Different Acid–Alkaline Environments
Source: Nanomaterials (Basel). 2020 Apr 14;10(4):748. doi: 10.3390/nano10040748 (PMC7221750; doi:10.3390/nano10040748)
Supplement: Supplementary file 1 [file nanomaterials-10-00748-s001.zip]

Archive with 3 entries (2 files):
- nanomaterials-767620-SI/
- nanomaterials-767620-SI/Chiu-4 Video S1 (nanomaterials-767620) 10 April, 2020.mp4
- nanomaterials-767620-SI/nanomaterials-767620-SI.pdf
